# Supplementary material for: A novel risk score system of immune genes associated with prognosis in endometrial cancer
Source: Cancer Cell Int. 2020 Jun 15;20:240. doi: 10.1186/s12935-020-01317-5 (PMC7294624; doi:10.1186/s12935-020-01317-5)
Supplement: Supplementary file 1 — Additional file 1: Table S1. Primer sequences of 14-genes mRNA for reverse transcriptional PCR. [file 12935_2020_1317_MOESM1_ESM.xlsx]

## Sheet: Sheet1
Gene Name	Forward Primer sequence (5' -> 3')	Reverse Primer sequence (5' -> 3')
HTR3E	GGAAGGGGCGTTACTTTCACC	CGGACGGAAGGGCTTTCTAT
CBLC	GCGCCTAGAAGAGCAATGC	CTCGTCGTTGGCACTCCTT
TNF	CCTCTCTCTAATCAGCCCTCTG	GAGGACCTGGGAGTAGATGAG
PSMC4	CCGCTGGTCATCGGACAATTT	GCGCACATAATAGTTGGAGCCT
TRAV30	CAACCAGTGCAGAGTCCTCA	TACAGGGAGCTTTGCTGCTT
PDIA3	GCCTCCGACGTGCTAGAAC	GCGAAGAACTCGACGAGCAT
FGF8	GACCCCTTCGCAAAGCTCAT	CCGTTGCTCTTGGCGATCA
PDGFRA	TGGCAGTACCCCATGTCTGAA	CCAAGACCGTCACAAAAAGGC
ESRRA	GAGATCACCAAGCGGAGACG	ATGAGACACCAGTGCATTCAC
SBDS	TCTCATCAGTGCGTTTGGAAC	TGCTCCAGTTGTGTGTGTCTT
CRHR1	CTACGACAATGAGAAGTGCTGG	ATGCGGACGATGTTGAAAAGG
LTA	ATGACACCACCTGAACGTCTC	CTCTCCAGAGCAGTGAGTTCT
NR2F1	ATCGTGCTGTTCACGTCAGAC	TGGCTCCTCACGTACTCCTC
TNFRSF18	ACCCAGTTCGGGTTTCTCAC	CCAGATGTGCAGTCCAAGC
GAPDH	GGAGCGAGATCCCTCCAAAAT	GGCTGTTGTCATACTTCTCATGG
