# Supplementary material for: A novel risk score system of immune genes associated with prognosis in endometrial cancer
Source: Cancer Cell Int. 2020 Jun 15;20:240. doi: 10.1186/s12935-020-01317-5 (PMC7294624; doi:10.1186/s12935-020-01317-5)
Supplement: Supplementary file 2 — Additional file 2: Table S2. Differentially expressed immune genes between endometrial cancer and normal tissues. [file 12935_2020_1317_MOESM2_ESM.xlsx]

## Sheet: Sheet1
Gene name	LogFC	P value	FDR
CALR	1.50618	1.11842e-14	5.39076e-13
CD1A	1.97802	7.44696e-05	0.000179801
CTSB	1.1878	2.16128e-08	1.04916e-07
CTSE	3.86165	0.000479931	0.000995319
PDIA3	1.16853	1.9417e-10	1.53795e-09
HLA-A	1.02292	0.00061252	0.00124379
HLA-DMB	1.24283	0.000657306	0.00132602
HLA-DOA	-1.35966	0.000440753	0.000920249
HSPA1L	-1.51133	2.64662e-13	5.77289e-12
HSPA6	2.64955	9.2701e-05	0.000219449
IFNG	2.4672	0.00401402	0.00690263
LTA	1.76737	1.56833e-05	4.28571e-05
MICB	1.61938	4.29424e-07	1.59636e-06
LGMN	1.05705	6.42967e-08	2.81736e-07
PSMC4	1.18895	2.95426e-15	2.52736e-13
PSME2	1.46488	8.43941e-12	9.8395e-11
TAP1	1.0311	0.00200758	0.00367078
THBS1	-2.56966	6.75933e-08	2.95069e-07
RFXANK	1.30256	2.23721e-10	1.74337e-09
PSMD14	1.24349	4.15901e-14	1.35852e-12
IFI30	1.85411	5.53276e-10	3.90634e-09
PROCR	-2.08332	1.66342e-07	6.71278e-07
ADRM1	1.01914	1.80661e-12	2.68237e-11
ULBP3	2.21818	9.43704e-10	6.23103e-09
ULBP2	2.99616	1.49616e-08	7.50051e-08
ULBP1	3.95079	1.46325e-11	1.58751e-10
RAET1L	5.05738	7.26361e-11	6.37971e-10
PDIA2	4.61411	5.92336e-09	3.23736e-08
PI3	5.097	7.87267e-10	5.30265e-09
CAMP	5.75088	1.9996e-07	7.97984e-07
CXCL14	3.00162	0.00211396	0.0038443
SLPI	2.05715	1.84397e-05	4.98093e-05
CXCL10	1.77269	0.000220983	0.000486256
CXCL9	2.33348	0.0134002	0.0206967
CXCL5	3.66554	7.49939e-06	2.17961e-05
CXCL11	1.32574	0.011788	0.0184212
CXCL1	2.32886	0.00131776	0.00250255
CXCL12	-3.97294	6.74732e-12	8.12557e-11
CXCL13	2.75496	0.000331489	0.000706295
CXCL3	1.64222	0.00049108	0.00101578
DEFB1	2.51813	0.000541538	0.00111099
TMSB10	1.89971	8.092e-14	2.30756e-12
LCN2	1.92407	4.54182e-05	0.000113874
S100A9	3.769	2.23044e-06	7.21053e-06
S100A8	3.59266	5.20983e-05	0.000129245
LCN6	-3.70405	1.27998e-14	5.85534e-13
PENK	-3.94513	5.23231e-10	3.72348e-09
MMP12	4.21218	9.25716e-11	7.92978e-10
PTGDS	-1.05517	1.0009e-06	3.46586e-06
TMSB15A	1.99192	0.00152538	0.00285866
S100P	5.15256	7.90442e-10	5.31866e-09
S100A7	6.87402	0.0076652	0.0124729
S100A2	4.52487	9.36024e-13	1.5676e-11
S100A11	2.23853	2.25006e-13	5.0876e-12
S100A3	3.63775	0.00145949	0.00274846
COLEC12	-2.30736	1.70308e-09	1.05605e-08
DEFB124	-2.43357	5.67173e-08	2.52272e-07
S100A14	1.75735	0.000173187	0.00038804
SLC22A17	-1.12732	2.67588e-08	1.27824e-07
WFDC2	2.5582	2.73104e-09	1.61348e-08
IL6	-2.04743	0.00116237	0.00223108
PF4V1	4.86163	1.61932e-05	4.41514e-05
MMP9	4.28337	1.12219e-11	1.26075e-10
TLR4	-1.06892	3.54281e-06	1.09635e-05
A2M	-1.84667	1.19891e-05	3.35214e-05
NOD2	1.05144	7.05945e-05	0.000171093
PLAU	1.33555	0.000120605	0.000278956
MUC5AC	7.50022	3.98128e-10	2.91077e-09
SFTPA2	2.80909	0.0262387	0.0382142
RBP5	-1.29517	0.000103039	0.000241376
FABP5	2.07973	2.71054e-07	1.05527e-06
OASL	2.8022	3.0981e-08	1.46086e-07
CRABP1	5.97296	4.10506e-08	1.88529e-07
RBP7	-1.26964	8.16104e-09	4.31688e-08
LCN15	6.19467	0.000137937	0.000315207
CETP	1.25183	1.49715e-05	4.10869e-05
C8G	1.24271	0.0185816	0.0278844
PI15	-3.31735	2.22873e-14	8.60687e-13
APOD	-2.88341	1.68542e-11	1.79845e-10
ORM2	3.88687	4.38534e-05	0.000110385
ORM1	4.44719	8.6955e-06	2.50314e-05
TNF	2.79437	2.94908e-06	9.29947e-06
CTSG	-4.09682	1.91936e-09	1.18016e-08
ISG20	1.88046	1.11535e-10	9.37139e-10
DUOX2	2.32976	0.00464972	0.00789551
TFRC	1.39057	1.77528e-06	5.84719e-06
LRP1	-1.78919	2.33193e-11	2.38652e-10
IDO1	2.67064	9.28374e-09	4.86516e-08
GDF15	3.73965	6.81211e-13	1.22494e-11
NEDD4	-2.01851	1.549e-10	1.26076e-09
STAT1	1.22736	0.000240698	0.000525948
CCL20	3.49111	2.49538e-08	1.20043e-07
RNASEL	-1.01508	3.22116e-10	2.40395e-09
CHIT1	2.76968	0.000162016	0.000365183
ZYX	-1.22509	1.38342e-08	6.99747e-08
IKBKE	1.74461	2.42339e-12	3.44045e-11
ISG15	3.69768	7.206e-13	1.27832e-11
TFR2	3.32405	7.743e-11	6.75572e-10
CST4	7.1493	2.08701e-05	5.57494e-05
CSRP1	-3.13753	1.67541e-15	2.23027e-13
JUN	-1.44267	3.70523e-10	2.72812e-09
PLA2G2A	-2.96135	1.75058e-05	4.74524e-05
GRN	1.34271	4.87566e-11	4.49826e-10
PDGFRA	-2.54803	7.7779e-10	5.24776e-09
TPM2	-2.94228	7.61212e-11	6.66507e-10
AHNAK	-2.5188	1.37573e-15	2.07535e-13
TLR1	-1.06325	8.43141e-10	5.63482e-09
PRDX2	1.12243	1.05123e-10	8.90073e-10
FGF2	-3.46146	1.22706e-15	2.00406e-13
F2RL1	1.53909	1.42754e-07	5.83716e-07
ROBO3	-2.25042	2.80106e-11	2.7971e-10
PDF	1.1779	1.63401e-06	5.40983e-06
DLL4	-1.0625	0.00164372	0.00306157
SLC11A1	1.59886	5.08033e-09	2.82333e-08
DES	-5.64611	9.05174e-15	4.67051e-13
SPINK5	4.00216	1.25983e-06	4.27927e-06
TNFSF11	4.95736	3.27953e-11	3.19734e-10
KCNH2	-1.65597	1.74331e-08	8.63872e-08
CLDN4	1.75519	2.57938e-08	1.23663e-07
CCL28	1.48369	4.49205e-05	0.000112755
IRF7	2.1436	6.93132e-12	8.30666e-11
ILK	-2.16513	3.24743e-11	3.16918e-10
IL18	1.18537	0.000666621	0.00134303
APOBEC3A	1.47345	0.0207262	0.030845
MASP2	-1.3261	7.22533e-09	3.87394e-08
IL1A	1.55095	0.0232333	0.0342077
SYTL1	1.31413	1.79803e-06	5.9172e-06
APOBEC3C	-1.61145	7.71778e-12	9.11648e-11
MASP1	-4.72694	1.51116e-14	6.56341e-13
PROC	2.7923	3.03088e-08	1.43395e-07
PPP4C	1.47816	7.24695e-15	4.19983e-13
HGF	-2.07072	1.18114e-09	7.58831e-09
BACH2	-1.88287	2.68162e-11	2.69827e-10
ARRB1	-1.46594	6.99374e-12	8.36625e-11
PDGFRB	-1.55427	5.00155e-08	2.25355e-07
PDCD1	1.75	0.00288037	0.00510099
PCSK1	4.13491	0.0260897	0.0380169
BIRC5	4.88567	5.83767e-16	2.00406e-13
ANXA6	-1.6291	2.98994e-12	4.08908e-11
VTN	-1.61964	1.11369e-12	1.82191e-11
VCAM1	-2.31021	5.23906e-09	2.90012e-08
GBP2	-1.26049	5.66955e-10	3.98441e-09
UNC93B1	1.15461	2.54899e-07	9.9808e-07
CCL14	-5.73826	1.33302e-13	3.43011e-12
CCL19	-1.59144	3.9968e-05	0.000101258
CCL18	3.82373	2.35314e-09	1.41778e-08
CCL26	-1.82981	3.47509e-06	1.07759e-05
CCL22	2.10097	0.00108139	0.00208635
CCR8	3.56259	8.89737e-08	3.79352e-07
CCL21	-3.46826	1.24593e-12	1.99047e-11
CCL23	-4.13785	1.40911e-10	1.15595e-09
CCL25	1.7429	0.00962938	0.0153316
CCL24	2.51304	0.00129926	0.00247074
CDH1	1.37458	3.58033e-07	1.35183e-06
IL10	1.37326	0.0224082	0.0331123
MIF	1.75837	4.54846e-10	3.28053e-09
JAK2	-1.11043	8.49964e-10	5.67657e-09
VDR	1.68218	7.44923e-09	3.9744e-08
RNASE2	1.56718	2.05655e-05	5.50196e-05
CD79B	-1.01394	0.000274067	0.000592897
BLNK	1.45113	1.44757e-07	5.91051e-07
VAV3	3.57774	4.50282e-13	8.76697e-12
VAV1	1.15634	0.00135345	0.00256295
RAC3	2.63119	3.58675e-12	4.76033e-11
NFATC1	-1.031	6.85002e-09	3.69057e-08
NFATC2	-1.0097	5.62359e-10	3.96056e-09
NFATC4	-1.12382	3.05313e-08	1.4431e-07
HRAS	1.2237	1.27052e-11	1.40426e-10
FOS	-2.96067	8.14898e-11	7.06936e-10
NFKBIE	1.08549	5.94288e-08	2.62736e-07
CR2	1.21627	3.14534e-05	8.11677e-05
PIK3R2	1.53633	2.61958e-10	2.00341e-09
PIK3R3	1.04259	2.77912e-06	8.80424e-06
AKT3	-3.27194	1.93653e-15	2.3154e-13
CD22	-3.50236	8.48674e-08	3.63807e-07
CD72	1.06267	0.000132462	0.000303644
PTPN6	1.54532	8.59147e-12	9.98146e-11
PRKCB	-1.74375	3.75356e-07	1.41157e-06
IGHE	2.78985	0.0257055	0.0375068
IGHJ1	3.02368	0.0325465	0.046369
IGHV3-48	3.68826	0.0261558	0.038102
IGHV3-64	3.57987	0.00856122	0.0137774
IGKJ5	4.47203	0.00148582	0.00279141
IGLC2	2.4064	0.031141	0.0445883
IGLJ2	2.49547	0.0229197	0.0338014
IGLJ3	4.78898	0.000873066	0.00171506
IGLV1-50	2.24023	0.00554091	0.00926548
IGLV2-33	2.77725	0.0246165	0.0360243
CXCL17	2.47085	0.000482909	0.00100004
CYR61	-3.01571	6.00378e-12	7.34655e-11
EDN2	2.23896	2.59401e-06	8.28034e-06
EDN3	3.59861	0.012212	0.0190206
SAA1	1.17981	5.75065e-06	1.70772e-05
SBDS	-1.36761	2.7051e-11	2.71637e-10
SEMA3G	-1.11883	0.00505594	0.0085274
SEMA4A	1.31756	5.07635e-07	1.85948e-06
SEMA4B	1.17433	1.11776e-06	3.83093e-06
SEMA6D	-1.98908	2.61958e-10	2.00341e-09
SLIT2	-1.2697	8.12029e-07	2.86252e-06
TYMP	1.66611	5.17896e-07	1.8946e-06
CMKLR1	-1.54946	6.58158e-05	0.000160376
CX3CR1	-2.15453	4.7924e-11	4.43388e-10
CYSLTR1	-1.08932	8.44603e-07	2.96888e-06
CYSLTR2	-1.80705	1.23871e-09	7.89921e-09
EDNRA	-2.74546	1.41282e-11	1.53915e-10
EDNRB	-2.67221	1.9631e-08	9.64804e-08
GPR17	-2.11577	1.90662e-06	6.24646e-06
PLAUR	1.55193	1.27931e-09	8.13442e-09
ROBO2	2.36199	3.95968e-06	1.21357e-05
ADM	2.30085	9.78846e-09	5.10664e-08
ADM2	4.40742	3.58963e-15	2.65687e-13
AMH	4.40086	7.3927e-09	3.94744e-08
ANGPTL7	-1.85554	5.72816e-10	4.02131e-09
ARTN	2.32672	6.08668e-13	1.12102e-11
BDNF	2.85138	1.97782e-06	6.45511e-06
BMP8A	-1.01098	0.00021657	0.000477129
CALCA	8.10793	4.84971e-05	0.00012101
CALCB	6.8005	2.89472e-05	7.52407e-05
CD70	1.95609	0.000651135	0.00131443
CGA	3.71747	0.00237683	0.00427942
CHGA	3.08005	0.000844986	0.0016657
CORT	1.12731	0.000330708	0.000704708
CSPG5	3.37505	8.07069e-12	9.46546e-11
CTF1	-1.17791	1.65599e-11	1.77183e-10
CTGF	-2.41968	9.00679e-09	4.73509e-08
DKK1	5.29301	0.0211453	0.0314025
EPO	-1.4512	0.00483786	0.00818753
EREG	3.61881	0.00735943	0.0120216
ESM1	2.77955	7.80926e-11	6.80753e-10
FAM3D	4.71864	5.66912e-10	3.98441e-09
FGF13	-1.42236	4.35227e-07	1.61611e-06
FGF14	-1.472	1.13903e-07	4.74482e-07
FGF18	3.10857	2.89322e-10	2.18228e-09
FGF19	5.7271	8.80177e-05	0.00020934
FGF3	7.92229	0.000509615	0.00105049
FGF4	8.76506	0.000828028	0.00163602
FGF7	-4.42096	2.60744e-15	2.45026e-13
FGF8	5.66419	1.45987e-05	4.01585e-05
FLT3LG	-1.17678	3.87708e-09	2.21826e-08
GAL	3.67597	7.10764e-07	2.53266e-06
GALP	3.1402	0.000885477	0.00173737
GDF10	-1.23644	1.82797e-06	6.00772e-06
GDF11	1.37243	9.04505e-08	3.84653e-07
GDF5	3.6692	1.985e-08	9.74839e-08
GPI	1.46654	3.4147e-14	1.1675e-12
GREM2	-1.03227	0.000149893	0.000340012
GRP	2.81474	2.08212e-08	1.01583e-07
HBEGF	-2.10306	1.15056e-05	3.2279e-05
HDGF	1.21328	9.47705e-12	1.0876e-10
IL11	2.64884	3.04197e-08	1.43885e-07
IL17C	2.90341	3.52756e-05	9.02534e-05
IL17D	-1.11982	2.54174e-08	1.22006e-07
IL19	4.82061	5.60016e-09	3.0776e-08
IL1RN	2.343	2.13283e-07	8.47217e-07
IL23A	1.87165	2.25333e-07	8.92213e-07
IL32	2.19131	1.08651e-07	4.55291e-07
IL33	-2.32238	2.03714e-08	9.96485e-08
IL34	-1.21962	1.13329e-07	4.72291e-07
IL6ST	-1.46666	1.50292e-11	1.62388e-10
INHBE	1.98363	0.0314426	0.0449683
KL	-2.25819	2.00718e-08	9.83789e-08
LEFTY1	6.7086	4.12264e-10	2.99969e-09
LEFTY2	-3.81957	7.10413e-06	2.07282e-05
LHB	2.26403	1.27832e-06	4.3376e-06
LIF	1.00814	0.00212305	0.00386013
LTB	2.78895	1.80753e-07	7.25141e-07
LTBP2	-1.39457	1.85003e-08	9.12869e-08
LTBP4	-3.14176	3.55307e-15	2.65687e-13
MDK	1.93484	1.40047e-10	1.14934e-09
MIA	3.77075	0.000930752	0.00181916
NDP	-1.70357	5.15907e-09	2.86147e-08
NGF	-2.764	7.85638e-12	9.24788e-11
NMB	1.00936	8.81388e-06	2.53353e-05
NRG2	-1.50192	3.09808e-08	1.46086e-07
NRTN	2.73551	3.43139e-08	1.60424e-07
OGN	-5.65036	1.21508e-15	2.00406e-13
OSGIN1	1.33061	0.0342737	0.0485601
PDGFC	-1.02471	7.11607e-10	4.85929e-09
PDGFD	-1.75887	1.4908e-08	7.47937e-08
PDGFRL	-2.19868	3.83402e-13	7.69999e-12
PMCH	6.04524	1.04677e-06	3.60893e-06
PRLH	2.78989	0.0181733	0.0273235
PTN	-1.07678	1.85462e-05	5.00491e-05
PYY	3.94559	7.49753e-06	2.17961e-05
RABEP2	1.18862	7.27378e-13	1.28573e-11
RETN	1.89449	0.0152778	0.0233268
SLURP1	6.90984	2.14192e-07	8.50657e-07
SPP1	3.40639	1.22629e-11	1.36069e-10
SST	5.96206	0.0199967	0.029838
STC2	3.18575	6.74854e-13	1.21683e-11
TGFA	1.75274	1.01641e-05	2.88058e-05
TGFB2	-1.11649	3.12686e-07	1.19707e-06
TGFB3	-1.38218	9.75158e-07	3.38505e-06
TNFSF12	-1.48021	4.76521e-13	9.22332e-12
TOR2A	1.07084	4.7037e-09	2.63551e-08
UCN2	2.73725	2.04109e-09	1.24802e-08
VEGFC	-1.16794	1.56269e-07	6.34255e-07
VGF	3.2107	1.10326e-06	3.7842e-06
ACVRL1	-1.23315	0.00205129	0.00374033
ADCYAP1R1	-1.57558	0.00276216	0.0049084
ADRB2	-1.84094	2.29814e-09	1.38687e-08
AGTR1	-2.82856	1.91533e-13	4.50604e-12
ANGPT1	-1.988	4.45637e-09	2.51261e-08
ANGPTL1	-3.7785	1.92215e-13	4.51671e-12
ANGPTL2	-1.58677	2.89218e-05	7.51945e-05
ANGPTL4	1.89786	0.000308674	0.000661463
AR	-1.72314	3.99935e-12	5.20654e-11
AVPR1A	-3.12883	3.58531e-10	2.65267e-09
AVPR1B	3.78833	3.61246e-06	1.11511e-05
AVPR2	-1.80324	3.50427e-09	2.02295e-08
CALCRL	-2.27055	1.00743e-06	3.48483e-06
CRHR1	-1.89074	7.67899e-10	5.19343e-09
CRIM1	-1.93272	1.51045e-15	2.163e-13
ENG	-1.01254	2.82768e-05	7.36629e-05
EPOR	1.48309	5.24949e-06	1.57016e-05
ESRRA	1.08203	2.11785e-11	2.19816e-10
ESRRG	1.27466	0.000587028	0.00119633
FGFR3	2.25356	0.0105817	0.0166999
FGFR4	1.98125	2.78547e-07	1.08061e-06
FLT4	-2.0513	1.87792e-10	1.49042e-09
GALR2	4.40361	2.37789e-12	3.39021e-11
GHR	-3.08754	3.04664e-15	2.56204e-13
HNF4G	1.80141	6.03431e-05	0.00014798
HTR3A	5.02318	0.000109074	0.000254639
HTR3E	2.95179	0.0237126	0.0348299
IL11RA	-1.45291	6.11271e-12	7.45675e-11
IL13RA2	3.70504	0.00017972	0.000401224
IL17RD	-1.06466	9.29879e-06	2.65783e-05
IL1R2	1.86745	3.6189e-05	9.23273e-05
IL20RB	1.79742	1.39799e-07	5.72584e-07
IL21R	1.82712	4.66856e-05	0.0001168
IL2RA	1.76286	3.46135e-07	1.31242e-06
IL2RG	1.17257	0.00569196	0.00948837
IL3RA	-1.27337	1.3322e-12	2.0961e-11
IL6R	-1.05392	8.5684e-10	5.71284e-09
INSR	-1.47304	7.13883e-13	1.26982e-11
KDR	-2.43047	9.30445e-08	3.94581e-07
LEPR	-3.10059	1.41922e-13	3.60961e-12
LGR5	1.69873	0.000445022	0.000928869
LIFR	-3.29539	2.28426e-15	2.35112e-13
MC4R	-2.82418	0.0139324	0.0214433
MET	1.10438	0.0155568	0.0236902
NGFR	-2.2557	2.22714e-09	1.34971e-08
NPR1	-2.51104	1.50237e-12	2.3141e-11
NPR3	-1.12356	1.57251e-06	5.22988e-06
NR0B2	3.98667	0.0314604	0.0449902
NR1D1	-1.1963	1.05636e-07	4.43601e-07
NR1D2	-1.29068	1.117e-12	1.82281e-11
NR2F1	-2.39233	1.02166e-13	2.77716e-12
NR2F2	-2.16552	9.80649e-13	1.62717e-11
NR2F6	1.884	4.50282e-13	8.76697e-12
NR3C1	-2.59705	1.93653e-15	2.3154e-13
NR3C2	-2.12537	4.4119e-14	1.4131e-12
NR4A1	-3.05605	9.57675e-11	8.16461e-10
NR4A2	-2.22979	4.93216e-05	0.000122742
NR4A3	-3.31054	5.05822e-10	3.61129e-09
NRP1	-1.08352	3.58033e-07	1.35183e-06
NRP2	-1.45041	3.77896e-07	1.41977e-06
OPRK1	4.21301	3.56719e-08	1.66027e-07
PGR	-1.45461	5.18588e-06	1.55325e-05
PRLR	-1.49839	0.00079206	0.00157108
PTGER2	-1.57198	1.1624e-09	7.48011e-09
PTGER3	-5.6557	1.12112e-08	5.76253e-08
PTGER4	-1.50096	1.54112e-07	6.26143e-07
PTGFR	-5.6215	6.56005e-15	3.92848e-13
PTH1R	-1.07797	3.70523e-10	2.72812e-09
RORA	-1.47145	2.75267e-11	2.75714e-10
S1PR1	-2.593	3.75356e-07	1.41157e-06
SCTR	2.61609	0.017516	0.0263975
SDC1	3.68436	6.41702e-15	3.87808e-13
SSTR1	-1.07342	3.76441e-07	1.41538e-06
TACR1	-1.83367	1.43601e-08	7.22896e-08
TEK	-2.49751	2.13396e-06	6.91447e-06
TGFBR2	-2.16496	2.43111e-10	1.88111e-09
TGFBR3	-3.34621	1.93653e-15	2.3154e-13
THRA	-1.60271	2.20783e-14	8.5888e-13
THRB	-2.23763	1.15545e-08	5.92322e-08
TIE1	-1.93454	1.13709e-05	3.19237e-05
TNFRSF12A	1.09532	2.25333e-07	8.92213e-07
TNFRSF13C	1.30983	1.6239e-05	4.42581e-05
TNFRSF18	4.40941	1.27631e-13	3.3057e-12
TNFRSF21	1.1903	9.37041e-08	3.97037e-07
TNFRSF25	1.37912	3.40648e-08	1.5941e-07
TNFRSF4	1.65691	8.79265e-08	3.75211e-07
TNFRSF8	-1.51395	2.02212e-08	9.89872e-08
TNFRSF9	1.76046	3.93983e-08	1.81701e-07
TUBB3	4.13957	9.23028e-13	1.54978e-11
VIPR1	1.60947	0.000745682	0.0014867
VIPR2	-2.16385	3.96799e-09	2.26322e-08
ICAM2	-1.22572	0.00128294	0.00244111
FCGR3A	1.14466	0.00566965	0.00945676
ZAP70	1.37484	0.00211396	0.0038443
FYN	-1.26797	1.11227e-11	1.25103e-10
SHC2	-1.09575	1.21949e-09	7.80175e-09
PRKCA	-1.71831	4.39661e-11	4.12563e-10
GZMB	2.57326	3.70043e-05	9.4249e-05
CASP3	1.01643	3.10938e-11	3.06166e-10
BID	1.04879	1.62893e-10	1.31445e-09
TEC	1.20008	2.03318e-05	5.44737e-05
ICOS	1.21054	0.0177338	0.0267074
CTLA4	2.20898	2.67223e-05	6.99672e-05
CBLC	2.53201	1.80661e-12	2.68237e-11
PDK1	1.18737	1.05434e-06	3.63059e-06
TRAV2	1.61056	0.014407	0.0220964
TRAV4	1.633	0.0167836	0.0253907
TRAV30	1.53669	0.0261045	0.0380356
TRAV41	1.62346	0.0209787	0.0311879
TRBV5-4	1.55211	0.0111221	0.0174773
TRBV18	1.19231	0.0167118	0.0252955
TRDC	2.59511	0.0336264	0.0477527
