# Supplementary material for: A novel risk score system of immune genes associated with prognosis in endometrial cancer
Source: Cancer Cell Int. 2020 Jun 15;20:240. doi: 10.1186/s12935-020-01317-5 (PMC7294624; doi:10.1186/s12935-020-01317-5)
Supplement: Supplementary file 3 — Additional file 3: Table S3. Clinicopathological characteristics of 34 patients with endometrial cancer in FUSCC. [file 12935_2020_1317_MOESM3_ESM.xlsx]

## Sheet: Sheet1
Clinopathological characteristics	Number (Total=34) (%)
Age at diagnosis	43~65y (median:51y)
Race
white	0	0
black or Afican American	0	0
other	34	1
Menopause status
pre	7	0.205882
post	27	0.794118
Surgical approach
minimally invasive	0	0
open	34	1
Histological type
serous endometrial adenocarcinoma	3	0.0882353
endometrioid endometrial adenocarcinoma	30	0.882353
mixed serous and endometrioid	1	0.0294118
Grade
low/moderate (G1/G2)	34	1
high (G3)	0	0
Tumor invasion depth
<1/2	28	0.823529
≥1/2	6	0.176471
Tumor status
tumor free	6	0.176471
with tumor	28	0.823529
Residual tumor
no residual (R0)	34	1
with residual(R1/R2)	0	0
Peritoneal washing
negative	34	1
positive	0	0
Pelvic lymph node
negative	29	0.852941
positive	5	0.147059
Para-aortic lymph node
negative	34	1
positive	0	0
Stage
I	26	0.764706
II	5	0.147059
III	3	0.0882353
IV	0	0
